# Supplementary material for: Prevalence and Disability-Adjusted Life Year Rates of Asthma in China: Findings from the GBD Study 2019 of the G20
Source: Int J Environ Res Public Health. 2022 Nov 8;19(22):14663. doi: 10.3390/ijerph192214663 (PMC9690014; doi:10.3390/ijerph192214663)
Supplement: Supplementary file 1 [file ijerph-19-14663-s001.zip]

Archive with 5 entries (5 files):
- IHME-GBD_2019_DATA-Table S2. china, age-standarized, both_male_female.csv
- IHME-GBD_2019_DATA-Table S3. china, age-standarized, both.csv
- IHME-GBD_2019_DATA-Table S4. china, age-standarized, male.csv
- IHME-GBD_2019_DATA-Table S5. china, age-standarized, female.csv
- Supplementary Table S1.pdf
