# Supplementary material for: Prevalence and Disability-Adjusted Life Year Rates of Asthma in China: Findings from the GBD Study 2019 of the G20
Source: Int J Environ Res Public Health. 2022 Nov 8;19(22):14663. doi: 10.3390/ijerph192214663 (PMC9690014; doi:10.3390/ijerph192214663)
Supplement: Supplementary file 1 [file ijerph-19-14663-s001.zip › IHME-GBD_2019_DATA-Table S2. china, age-standarized, both_male_female.csv]

measure	location	sex	age	cause	metric	year	val	upper	lower
5	6	1	27	515	3	1991	2474.066120205204	3101.3773932643044	1983.6108190805612
5	6	2	27	515	3	1991	2119.6711298497403	2666.385486440482	1722.6263906590843
5	6	3	27	515	3	1991	2295.555473439537	2875.9453412501844	1856.813490423082
5	6	1	27	515	3	1990	2475.662077753587	3104.947063397617	1987.3578848672548
5	6	2	27	515	3	1990	2120.7476997352383	2675.826775288528	1723.556040555075
5	6	3	27	515	3	1990	2296.626384505476	2880.726145462799	1852.0970007656163
5	6	1	27	515	3	1993	2456.125536582519	3075.7001776887946	1988.0213458353662
5	6	2	27	515	3	1993	2104.4282165971135	2628.1957784787573	1720.336522463141
5	6	3	27	515	3	1993	2279.5486985789507	2853.03311695146	1842.472456777885
5	6	1	27	515	3	1992	2467.259586463479	3091.285114086449	1987.7560182330442
5	6	2	27	515	3	1992	2113.9865490081916	2648.3680332689146	1722.3106596394832
5	6	3	27	515	3	1992	2289.599605305228	2867.7294810942612	1851.572890638199
5	6	1	27	515	3	1994	2441.624084207849	3052.9604224943873	1978.6156926051347
5	6	2	27	515	3	1994	2091.7914146486955	2609.613539450574	1713.7963977606898
5	6	3	27	515	3	1994	2266.3032146799687	2823.6871416301587	1833.6819711324133
5	6	1	27	515	3	1997	2331.8937092994333	2902.1391085022815	1886.8422300822037
5	6	2	27	515	3	1997	1978.3338007034354	2454.703729496514	1620.1631043385005
5	6	3	27	515	3	1997	2156.2669184583247	2676.854078922068	1753.7656491685882
5	6	1	27	515	3	1996	2390.825546517865	2976.076749557224	1940.2910658816168
5	6	2	27	515	3	1996	2042.1041440729516	2541.882764792248	1672.721220504078
5	6	3	27	515	3	1996	2216.916723017502	2757.46980342281	1797.4690919798766
5	6	1	27	515	3	1995	2424.724530369933	3016.842528356732	1965.3699769156563
5	6	2	27	515	3	1995	2076.8419309781793	2588.974034457629	1703.7216038159136
5	6	3	27	515	3	1995	2250.731213573936	2802.4336934217886	1822.965047043276
5	6	1	27	515	3	2000	2116.935341116708	2637.2274053365204	1710.2503165550952
5	6	2	27	515	3	2000	1745.3632616370937	2141.7853494570854	1434.1664475471903
5	6	3	27	515	3	2000	1934.36450626159	2395.687190470252	1574.821881114504
5	6	1	27	515	3	1999	2183.6124864738663	2710.7484630602016	1763.1266070163704
5	6	2	27	515	3	1999	1816.6106780464365	2238.2146759691827	1490.4143964623315
5	6	3	27	515	3	1999	2002.724902745362	2482.4181426395025	1632.8904330496819
5	6	1	27	515	3	1998	2259.056035960657	2805.380496614499	1821.5432641403424
5	6	2	27	515	3	1998	1898.7270043689032	2346.24451418191	1556.552943849619
5	6	3	27	515	3	1998	2080.7754388148396	2586.127414475147	1695.0822736583225
5	6	1	27	515	3	2003	1866.9073171654602	2331.1141728683006	1511.8601656330918
5	6	2	27	515	3	2003	1495.3077847968582	1834.7697066315661	1226.7854712600654
5	6	3	27	515	3	2003	1685.0826389956055	2085.6546731010617	1375.0423435166883
5	6	1	27	515	3	2002	1956.705152795427	2434.7456955161247	1580.5700247489822
5	6	2	27	515	3	2002	1584.8312837592628	1937.4812017871027	1303.2572961478538
5	6	3	27	515	3	2002	1774.6163556261272	2199.07025475009	1445.724163080667
5	6	1	27	515	3	2001	2045.1310019411685	2541.4005225745072	1652.87614958169
5	6	2	27	515	3	2001	1672.4490815873146	2046.1183766726929	1374.1344937207166
5	6	3	27	515	3	2001	1862.4035365445288	2306.3546431595023	1517.4523540800897
5	6	1	27	515	3	2005	1744.8571271050214	2189.798845526268	1410.0951060063207
5	6	2	27	515	3	2005	1362.2063112487174	1673.012985284408	1113.8753371429368
5	6	3	27	515	3	2005	1557.8585249475968	1932.5321709984191	1265.9945208436188
5	6	1	27	515	3	2004	1791.132627992472	2242.184434313646	1448.9912248523717
5	6	2	27	515	3	2004	1416.8058573486721	1739.9519112285157	1158.755653947672
5	6	3	27	515	3	2004	1608.0835055275934	1992.6205731724235	1308.8827525715199
5	6	1	27	515	3	2007	1720.4708451202978	2177.0080055355998	1394.54447110977
5	6	2	27	515	3	2007	1308.4876511108373	1623.7223735744822	1068.8421042787888
5	6	3	27	515	3	2007	1519.5192227683187	1906.6887251856751	1233.5217668845876
5	6	1	27	515	3	2006	1726.1776437935416	2168.9533456123595	1394.7594076755552
5	6	2	27	515	3	2006	1329.8467182201477	1639.5814786858025	1087.6124095578198
5	6	3	27	515	3	2006	1532.670450537417	1908.9612094321203	1245.352265720025
5	6	1	27	515	3	2008	1724.2979681997624	2179.456942309644	1390.301227892193
5	6	2	27	515	3	2008	1296.727731830331	1620.9817227813526	1053.7657483265668
5	6	3	27	515	3	2008	1515.9091264844394	1909.0663031585777	1229.1807090143352
5	6	1	27	515	3	2009	1734.312199394531	2199.8138326849057	1390.8816602014324
5	6	2	27	515	3	2009	1293.2329987611463	1629.349869236504	1043.9326418583767
5	6	3	27	515	3	2009	1519.4891878596832	1929.7740886931053	1224.9388122909543
5	6	1	27	515	3	2011	1760.5482883187317	2262.6157441289365	1396.7943978386356
5	6	2	27	515	3	2011	1303.777620406581	1663.7230065373549	1042.4003548993105
5	6	3	27	515	3	2011	1538.2248615870956	1970.243849099742	1227.7806927795077
5	6	1	27	515	3	2012	1778.3373134550984	2294.764730852125	1404.570673581468
5	6	2	27	515	3	2012	1316.044315618961	1690.7203992801483	1046.2864235942084
5	6	3	27	515	3	2012	1553.346100676665	2000.0698676888428	1234.4618707587965
5	6	1	27	515	3	2010	1747.1377276533733	2236.023968775084	1394.7417836195837
5	6	2	27	515	3	2010	1296.5687665930732	1644.6783606817378	1042.0636230837308
5	6	3	27	515	3	2010	1527.7867980955787	1943.1803102540287	1221.6714185765861
5	6	1	27	515	3	2015	1916.3365362697716	2518.5637793767855	1483.9168542559466
5	6	2	27	515	3	2015	1431.7253650435096	1890.611433581221	1109.4882125950107
5	6	3	27	515	3	2015	1680.6202414951076	2214.044632809417	1296.5004275174008
5	6	1	27	515	3	2014	1850.3110460137011	2413.79315620799	1444.2273674313267
5	6	2	27	515	3	2014	1375.086579619683	1798.2767240195285	1076.5881824965059
5	6	3	27	515	3	2014	1619.077429859852	2112.61562001745	1262.0401642303168
5	6	1	27	515	3	2013	1806.2856437478902	2342.4097191141404	1417.9157709166823
5	6	2	27	515	3	2013	1338.1727461685161	1734.874445785913	1057.7078073754121
5	6	3	27	515	3	2013	1578.4488388157329	2045.8424447131622	1241.2380114239045
5	6	1	27	515	3	2016	2248.4499043729334	3010.357449287027	1718.9099831731069
5	6	2	27	515	3	2016	1688.68160432852	2276.6784281515215	1273.4407804431996
5	6	3	27	515	3	2016	1977.4811310944638	2666.0951282645924	1502.1364793004932
5	6	1	27	515	3	2018	2496.4880725939975	3362.7300097165303	1892.971161703304
5	6	2	27	515	3	2018	1928.3346373109187	2587.133244659456	1460.9596178441593
5	6	3	27	515	3	2018	2221.6137255596764	2995.0764248733185	1687.6373264385306
5	6	1	27	515	3	2019	2182.4620031774707	2851.904239647691	1700.2067221324762
5	6	2	27	515	3	2019	1755.735356316221	2260.8646723945017	1356.3414810571148
5	6	3	27	515	3	2019	1974.16150314083	2565.3744291062403	1530.1603579085856
5	6	1	27	515	3	2017	2564.6627027376453	3469.7604916610094	1931.3920677586045
5	6	2	27	515	3	2017	1940.2166521347792	2654.8149624227462	1454.742258391789
5	6	3	27	515	3	2017	2263.3407679400393	3090.74526585891	1698.184207928026
2	6	1	27	515	3	1990	231.5449355618171	318.39190707932676	173.29713105383337
2	6	2	27	515	3	1990	190.74200235443186	277.12175414230757	140.7082397997586
2	6	3	27	515	3	1990	209.2433563675687	272.32945057730007	159.56597186936867
2	6	1	27	515	3	1992	224.88674165483786	304.1080371373354	171.75350031609221
2	6	2	27	515	3	1992	181.68274520739382	267.0716965022932	134.8939014741643
2	6	3	27	515	3	1992	201.34685757034637	263.59267509583776	154.26456693147858
2	6	1	27	515	3	1993	220.2767571465669	296.1503285929346	167.3238032233644
2	6	2	27	515	3	1993	176.85319673832174	253.96213285575325	133.1317935097457
2	6	3	27	515	3	1993	196.63913940356866	256.2332257985497	151.48443578264067
2	6	1	27	515	3	1991	227.79343264533318	311.3952313930196	172.03323011047044
2	6	2	27	515	3	1991	185.7638696208723	269.77256062021075	137.1432663211372
2	6	3	27	515	3	1991	204.86595994755717	267.65435653212353	157.77434059786162
2	6	1	27	515	3	1994	216.5983700371272	287.5000176495429	163.42032196080993
2	6	2	27	515	3	1994	173.6241072975741	247.81427530231946	129.67207155770012
2	6	3	27	515	3	1994	193.11687281548092	249.04215692352685	149.94831864812622
2	6	1	27	515	3	1995	212.21731844958492	280.0994485111457	162.40759570498037
2	6	2	27	515	3	1995	168.71636045363798	239.55969065800588	126.59531888032248
2	6	3	27	515	3	1995	188.46752456929144	244.3399643680851	146.42371982935583
2	6	1	27	515	3	1997	196.81253427464816	252.88942412740593	152.24622521664435
2	6	2	27	515	3	1997	154.24914223814122	212.59478402505587	118.61504283288919
2	6	3	27	515	3	1997	173.76972924870898	222.15675481465394	136.4239286026933
2	6	1	27	515	3	1998	188.98291178035478	242.07240590063654	147.15049800586604
2	6	2	27	515	3	1998	147.10981762007353	201.95009002541704	112.30660746940066
2	6	3	27	515	3	1998	166.3426845362161	211.652388986495	129.653176766772
2	6	1	27	515	3	1996	205.1324458458766	264.8692857246152	157.0855371081366
2	6	2	27	515	3	1996	162.24255355394894	228.69899199050764	122.94959687228267
2	6	3	27	515	3	1996	181.7970153398392	232.63740675209203	141.32301276525615
2	6	1	27	515	3	1999	181.7231694112232	231.6832333628373	142.22422649792006
2	6	2	27	515	3	1999	141.0256621973302	194.98315780910536	107.82250320817653
2	6	3	27	515	3	1999	159.81560106878527	203.41554630555103	125.76150524447925
2	6	1	27	515	3	2002	160.12595133002696	202.23786812038824	125.48782196021187
2	6	2	27	515	3	2002	121.03271746381132	160.85482082258414	94.19553906081626
2	6	3	27	515	3	2002	139.3636589160874	176.1170328076687	110.68097603053188
2	6	1	27	515	3	2000	176.083955163355	222.7184291212948	137.64194148480507
2	6	2	27	515	3	2000	135.17350799790424	184.24471071089172	104.40556213323201
2	6	3	27	515	3	2000	154.25761362692353	195.59302178714864	122.63661805188113
2	6	1	27	515	3	2001	168.38721378280368	213.30576536640072	133.6713636087048
2	6	2	27	515	3	2001	128.36210747868014	170.7827006148156	99.88471453873642
2	6	3	27	515	3	2001	147.0670700427854	186.79419183804316	116.77274922417574
2	6	1	27	515	3	2005	137.67303377498814	174.3609582468033	110.07471545940528
2	6	2	27	515	3	2005	100.63746639947084	130.87692831776084	78.37625475376463
2	6	3	27	515	3	2005	118.09915319329298	150.1676302194944	94.16618949046155
2	6	1	27	515	3	2003	151.57403313858973	190.22808088753052	120.35661897387227
2	6	2	27	515	3	2003	113.82233449957538	151.74221593727682	89.51179115215199
2	6	3	27	515	3	2003	131.64190151050323	167.0626166626594	104.92388467377147
2	6	1	27	515	3	2004	144.77626029985498	183.04175512592647	115.98821371666044
2	6	2	27	515	3	2004	107.42189147683631	141.3255951021418	84.42191097216535
2	6	3	27	515	3	2004	125.07164533913688	159.6702590007732	100.47646521462408
2	6	1	27	515	3	2009	119.11188779098153	157.4633005105703	92.04857133626997
2	6	2	27	515	3	2009	82.82107678264738	110.45902988113868	63.159555004253605
2	6	3	27	515	3	2009	100.07417882767066	133.69659209759837	77.42126719399597
2	6	1	27	515	3	2007	123.43131820073579	160.48199918522693	96.66477190020406
2	6	2	27	515	3	2007	88.8512133253699	116.82212438915839	68.45655627084646
2	6	3	27	515	3	2007	105.2957843029936	137.19902270375857	81.64180579442738
2	6	1	27	515	3	2006	129.17801200972596	166.6689041525807	102.07920114039942
2	6	2	27	515	3	2006	94.26967299400611	123.7957785986003	72.74393534634727
2	6	3	27	515	3	2006	110.83476689846935	143.11546036443727	87.39337696718685
2	6	1	27	515	3	2008	120.91226545046749	158.80130067363976	94.24292592292088
2	6	2	27	515	3	2008	85.43419985966045	112.7272299884551	65.63114333761575
2	6	3	27	515	3	2008	102.32156212669184	134.90587395405691	79.39068076624187
2	6	1	27	515	3	2010	117.90682471119942	157.32078587035681	90.5536226346108
2	6	2	27	515	3	2010	80.82548798033925	108.81343544431887	61.12567023286557
2	6	3	27	515	3	2010	98.43674651353574	132.57829391755604	75.29012852193125
2	6	1	27	515	3	2015	116.43968610681387	161.00910878550786	86.21924977575351
2	6	2	27	515	3	2015	78.50630560660822	110.70975202501056	55.87559097185602
2	6	3	27	515	3	2015	96.52111544593426	135.0919701999939	70.3585624238864
2	6	1	27	515	3	2014	115.27792100121654	156.3909014518293	86.14040244889087
2	6	2	27	515	3	2014	77.43880413816102	107.2235515599315	56.26544064914356
2	6	3	27	515	3	2014	95.35889875330021	130.81087007672704	70.65614144061655
2	6	1	27	515	3	2011	116.75984416080075	156.09716006171337	89.58685879592306
2	6	2	27	515	3	2011	79.27274469797048	107.07093301656016	59.14603900945387
2	6	3	27	515	3	2011	97.01416063172438	131.70081190299862	73.85800059570272
2	6	1	27	515	3	2012	116.02622811383821	155.66355533115012	88.44483772266115
2	6	2	27	515	3	2012	77.9143182411284	106.99155720113082	57.42467454223065
2	6	3	27	515	3	2012	95.87359982932941	130.89762533414606	72.37563786552896
2	6	1	27	515	3	2013	115.57719582309417	156.1022796719694	88.80659103469844
2	6	2	27	515	3	2013	77.36276589776901	107.62996771860875	56.588339913279356
2	6	3	27	515	3	2013	95.36211927151004	131.02969726978304	71.97928329131219
2	6	1	27	515	3	2017	139.03730848399874	200.61388059356682	97.815981482463
2	6	2	27	515	3	2017	97.0788271657904	143.4304503430051	66.16681135615539
2	6	3	27	515	3	2017	117.46173481932797	171.8631163877513	81.55458400786688
2	6	1	27	515	3	2016	128.77753858764117	181.3463345760314	92.28480446459844
2	6	2	27	515	3	2016	88.20339533697546	127.3074842799371	61.52289083039418
2	6	3	27	515	3	2016	107.66595014007807	154.4346518325897	76.59484378984553
2	6	1	27	515	3	2018	133.8331929925985	193.3144246281192	93.86950555156179
2	6	2	27	515	3	2018	95.39675094533396	142.32406641086806	65.31803279900682
2	6	3	27	515	3	2018	114.08839605265469	168.15233676950777	78.90009493530805
2	6	1	27	515	3	2019	119.42843347896061	169.8203454557087	86.12016969094654
2	6	2	27	515	3	2019	87.4454869704225	126.35645551843773	59.600670594299
2	6	3	27	515	3	2019	102.80704953104687	147.42432524895864	72.29930995338722
