# Supplementary material for: Prevalence and Disability-Adjusted Life Year Rates of Asthma in China: Findings from the GBD Study 2019 of the G20
Source: Int J Environ Res Public Health. 2022 Nov 8;19(22):14663. doi: 10.3390/ijerph192214663 (PMC9690014; doi:10.3390/ijerph192214663)
Supplement: Supplementary file 1 [file ijerph-19-14663-s001.zip › IHME-GBD_2019_DATA-Table S3. china, age-standarized, both.csv]

measure	location	sex	age	cause	metric	year	val	upper	lower
2	6	3	5	515	3	1990	199.89601590582828	309.5847592169871	123.68705398449241
2	6	3	6	515	3	1990	198.04723980133875	346.24639956795875	108.57233647892049
2	6	3	7	515	3	1990	136.53894421889711	226.9371233297221	79.86319371404807
2	6	3	8	515	3	1990	96.96347827403741	155.9902491677183	59.58334250618582
2	6	3	9	515	3	1990	74.61656822328658	114.16836286871074	46.77778783273474
2	6	3	10	515	3	1990	75.95299281936653	111.52706576482954	50.80252134734538
2	6	3	11	515	3	1990	83.33173232353077	117.0342416139716	57.206136670015354
2	6	3	12	515	3	1990	100.5664511819062	141.46307269635807	71.41146452930403
2	6	3	13	515	3	1990	127.40011137518896	175.60213348597472	93.22010475867664
2	6	3	14	515	3	1990	147.381410198109	201.43362327864548	109.60171747930339
2	6	3	15	515	3	1990	183.79901706729763	256.08405344301434	136.21106972421475
2	6	3	16	515	3	1990	238.4652925045628	332.4051408787048	180.45592978157094
2	6	3	17	515	3	1990	328.20617336880866	455.20838636089434	247.18124380611263
2	6	3	18	515	3	1990	488.04908408368357	667.7092691978445	374.5771066621269
2	6	3	19	515	3	1990	816.0626884889605	1127.8415878224137	624.6535694736742
2	6	3	20	515	3	1990	1113.742519459392	1550.8927925193882	857.2575691936969
2	6	3	30	515	3	1990	1397.6160207286312	2080.8194780922745	1016.2744047911555
2	6	3	31	515	3	1990	1663.9504103370145	2637.3742062840756	1180.5045442978546
2	6	3	32	515	3	1990	1605.009517773854	2589.755544625083	1068.8243754003695
2	6	3	235	515	3	1990	1366.1215128674605	2096.156153230718	918.6772142698276
2	6	3	5	515	3	2019	128.14989360304048	235.67815112737824	64.0686156132939
2	6	3	6	515	3	2019	178.1425258061964	329.0158880704553	90.50038751353237
2	6	3	7	515	3	2019	118.85544835697971	205.73611297260274	63.15910270773729
2	6	3	8	515	3	2019	79.56411552746366	137.710166204474	42.339052779520784
2	6	3	9	515	3	2019	55.12305822259541	93.89552656568863	29.661734057613906
2	6	3	10	515	3	2019	50.26277774738213	83.90579971439945	28.693205991854462
2	6	3	11	515	3	2019	53.31395274866449	84.0491779220668	31.672923582452366
2	6	3	12	515	3	2019	59.00220538609328	89.87694050415121	37.96148626794228
2	6	3	13	515	3	2019	65.75307190914003	97.82581910501328	42.268340517564624
2	6	3	14	515	3	2019	67.46543853386385	99.56649457737866	44.464832691607796
2	6	3	15	515	3	2019	72.61489793293406	107.78739118608065	48.780387581965
2	6	3	16	515	3	2019	83.17265363856772	115.66521205580258	60.21302987101804
2	6	3	17	515	3	2019	102.11416348866943	136.32912841744817	74.85815258450853
2	6	3	18	515	3	2019	137.06386707892574	173.29334371108035	105.64440858247819
2	6	3	19	515	3	2019	210.55195514522413	271.60973266484183	166.15196713759724
2	6	3	20	515	3	2019	299.55506090738356	371.4240796603941	244.1068350537039
2	6	3	30	515	3	2019	421.8926309140301	507.1282981203737	350.23452878643036
2	6	3	31	515	3	2019	539.3584143917466	650.8778736123568	451.0527279496526
2	6	3	32	515	3	2019	522.2784372809111	644.3292064892032	411.7909989298639
2	6	3	235	515	3	2019	541.8069745218052	679.9211685584603	397.7981040150628
5	6	3	5	515	3	1990	3030.6991072232377	4971.7560737117665	1679.7030058766518
5	6	3	6	515	3	1990	4396.7232785598835	7178.193188464818	2626.717287172761
5	6	3	7	515	3	1990	2980.2961038757117	4658.5079958378	1835.5045925525562
5	6	3	8	515	3	1990	1973.9259615071717	3031.941711861514	1198.1964256591084
5	6	3	9	515	3	1990	1325.2982613331683	2014.183905889629	806.1525157697804
5	6	3	10	515	3	1990	1176.5432458416608	1802.4170677131572	735.4274618373149
5	6	3	11	515	3	1990	1257.2107743089907	1877.712003380421	822.6422077565766
5	6	3	12	515	3	1990	1392.7033757138022	1967.996182165398	971.3664031091195
5	6	3	13	515	3	1990	1533.6325807424978	2158.141569507466	1063.4919364628972
5	6	3	14	515	3	1990	1641.265213714594	2253.8592717243437	1170.5246563941316
5	6	3	15	515	3	1990	1744.256153435772	2528.3656448990505	1188.949497077403
5	6	3	16	515	3	1990	1974.975844933079	2675.0027550380964	1411.06617544537
5	6	3	17	515	3	1990	2443.751359897769	3440.358214556364	1659.9242906912277
5	6	3	18	515	3	1990	3456.012490498027	4478.415853763524	2557.492455450789
5	6	3	19	515	3	1990	4604.2417433430755	6367.057530873176	3300.012424133609
5	6	3	20	515	3	1990	4893.827208656007	6621.467492587775	3570.4280449034163
5	6	3	30	515	3	1990	4494.955288418154	5972.9506957966705	3398.935629672964
5	6	3	31	515	3	1990	4205.516903670383	5601.179924765886	3170.4871475684763
5	6	3	32	515	3	1990	4037.437450991567	5385.963822564048	3011.082831167134
5	6	3	235	515	3	1990	4051.6417462603085	5931.451925900783	2742.309175344193
5	6	3	5	515	3	2019	3085.5690970711953	5119.739903844742	1675.2986518773764
5	6	3	6	515	3	2019	4343.037275062143	7174.88770135887	2564.1858387429597
5	6	3	7	515	3	2019	2898.712720446061	4600.407505579214	1751.5833496501557
5	6	3	8	515	3	2019	1914.7066062420854	2923.516825265124	1158.2038831540253
5	6	3	9	515	3	2019	1267.3566660115337	1966.386117557855	760.8162471655246
5	6	3	10	515	3	2019	1110.1051557417236	1781.687581888593	677.1336363100573
5	6	3	11	515	3	2019	1159.189371385682	1783.2156195460618	732.830098996509
5	6	3	12	515	3	2019	1233.999505393185	1797.8365346830435	825.1584064950997
5	6	3	13	515	3	2019	1294.2984493181943	1867.4646133726735	858.3109661628341
5	6	3	14	515	3	2019	1304.779836745417	1847.9873577747917	887.9618903772576
5	6	3	15	515	3	2019	1296.7462868804798	1906.041262563394	872.1495647266801
5	6	3	16	515	3	2019	1347.0549409479313	1874.3739246630955	928.5917637948368
5	6	3	17	515	3	2019	1492.0335552521642	2086.5454574305177	994.2473032895601
5	6	3	18	515	3	2019	1853.3089197368122	2395.768341765519	1363.2804953245252
5	6	3	19	515	3	2019	2339.9951251514885	3293.240779061321	1674.1208897388435
5	6	3	20	515	3	2019	2644.8778476716598	3587.6130499403803	1958.2131770307556
5	6	3	30	515	3	2019	2817.658615419188	3782.463677019717	2099.078506705448
5	6	3	31	515	3	2019	3089.1645308639477	4110.520007106473	2344.3162668113996
5	6	3	32	515	3	2019	3101.2752262821173	4102.749619973859	2313.1983629290257
5	6	3	235	515	3	2019	3095.1909952363762	4490.744789434159	2142.555612605774
