# Supplementary material for: Prevalence and Disability-Adjusted Life Year Rates of Asthma in China: Findings from the GBD Study 2019 of the G20
Source: Int J Environ Res Public Health. 2022 Nov 8;19(22):14663. doi: 10.3390/ijerph192214663 (PMC9690014; doi:10.3390/ijerph192214663)
Supplement: Supplementary file 1 [file ijerph-19-14663-s001.zip › IHME-GBD_2019_DATA-Table S4. china, age-standarized, male.csv]

measure	location	sex	age	cause	metric	year	val	upper	lower
2	6	1	5	515	3	1990	207.80664714161188	323.81542061997186	131.95462417234026
2	6	1	6	515	3	1990	225.14132189750563	394.8908658903145	123.58826727135671
2	6	1	7	515	3	1990	154.75212184012716	258.6180947061038	90.20735965749519
2	6	1	8	515	3	1990	103.11174404037317	168.0007344650956	60.85394481765583
2	6	1	9	515	3	1990	80.18642766653235	122.33501630376689	51.462988061270586
2	6	1	10	515	3	1990	78.99902515429557	116.46440663267124	53.726778817491684
2	6	1	11	515	3	1990	81.99652105538496	117.88351682905204	55.783482929642744
2	6	1	12	515	3	1990	95.19264714752985	135.46491959156126	65.48842794192639
2	6	1	13	515	3	1990	117.7806918901275	164.16642729443302	81.7991587130556
2	6	1	14	515	3	1990	141.41353390937425	192.89622615604117	100.35220837107777
2	6	1	15	515	3	1990	194.23539468788678	264.8864045256713	136.25849774663823
2	6	1	16	515	3	1990	260.8889374561813	365.8295144411	186.5579258574797
2	6	1	17	515	3	1990	362.1950185063828	516.0947512400085	253.02551776482576
2	6	1	18	515	3	1990	575.7037202482704	815.0557665649452	424.4225064487612
2	6	1	19	515	3	1990	969.7418278132957	1423.5220125855626	705.9971387966841
2	6	1	20	515	3	1990	1304.4909591263224	1976.0467060338704	941.8703223485694
2	6	1	30	515	3	1990	1580.5662341085394	2580.128317755929	1111.5006139955765
2	6	1	31	515	3	1990	2055.4639777405596	3836.613069986191	1382.9839746901864
2	6	1	32	515	3	1990	2052.0737517954176	4135.070689981456	1367.7167120869287
2	6	1	235	515	3	1990	1533.4056660800518	3960.554777136958	885.7931305699965
2	6	1	5	515	3	2019	143.93661894911511	265.9178200963504	72.05592482095268
2	6	1	6	515	3	2019	204.73698201954284	376.6119374681053	104.50240695432339
2	6	1	7	515	3	2019	134.18274065924345	232.27671567148406	72.17266768543195
2	6	1	8	515	3	2019	85.38959715639442	147.47118301911274	45.42569405026579
2	6	1	9	515	3	2019	59.00940613398996	99.52903175987144	32.29520474340676
2	6	1	10	515	3	2019	53.63800324904377	87.82019072190651	31.077117914342043
2	6	1	11	515	3	2019	55.29573711789622	86.4817646883457	33.080791429167974
2	6	1	12	515	3	2019	60.66078949203815	91.23374266335288	39.170560582035435
2	6	1	13	515	3	2019	68.0120910945719	100.45928571949155	43.609849952859825
2	6	1	14	515	3	2019	70.86448512493241	102.89429637977503	47.63101609727445
2	6	1	15	515	3	2019	80.45350895496541	117.44368992391745	54.77355306700183
2	6	1	16	515	3	2019	95.79105568844929	131.98129786095384	69.37794693655734
2	6	1	17	515	3	2019	122.65683217952262	162.88539396180124	88.84957293809703
2	6	1	18	515	3	2019	171.45333325263536	222.17299095673303	130.80500830780355
2	6	1	19	515	3	2019	271.50161886686504	349.2653855973325	206.80616815327122
2	6	1	20	515	3	2019	388.00229545823316	485.02694937848645	308.5642540145577
2	6	1	30	515	3	2019	543.7295208515178	673.3989784064973	443.85323326410185
2	6	1	31	515	3	2019	818.2950920121732	984.5581538305112	697.8605118167816
2	6	1	32	515	3	2019	930.1931708526536	1129.188252347466	770.4666020715282
2	6	1	235	515	3	2019	753.0377753400203	945.8689125843302	601.2907387095889
5	6	1	5	515	3	1990	3312.0067968918474	5403.426965642124	1864.7395913532291
5	6	1	6	515	3	1990	5008.668402568207	8155.887841099843	2999.941288540707
5	6	1	7	515	3	1990	3394.1536889278577	5298.011358706957	2085.1517550632548
5	6	1	8	515	3	1990	2136.841400463468	3268.701056664447	1310.5014171644211
5	6	1	9	515	3	1990	1375.0637177618316	2048.320750674157	859.4641554433971
5	6	1	10	515	3	1990	1170.0161260444477	1789.5745280448727	735.3501939132914
5	6	1	11	515	3	1990	1201.712296942049	1787.5073184358832	788.1320667203506
5	6	1	12	515	3	1990	1292.899918995903	1811.165660025079	902.0845213876971
5	6	1	13	515	3	1990	1412.7249839585409	1984.1579903044235	973.1880202557037
5	6	1	14	515	3	1990	1561.3144223778097	2125.4291766083725	1111.4232602569643
5	6	1	15	515	3	1990	1748.1142941417786	2531.9883500819	1178.570642930753
5	6	1	16	515	3	1990	2052.0177598129862	2795.937389276161	1461.7708227015817
5	6	1	17	515	3	1990	2612.0478784194106	3653.867928966502	1761.769853981676
5	6	1	18	515	3	1990	3869.5756758780794	5027.586701971407	2868.211415228185
5	6	1	19	515	3	1990	5340.081571575049	7373.318085594673	3793.541833651226
5	6	1	20	515	3	1990	5740.45298244389	7699.452182621056	4196.045175772474
5	6	1	30	515	3	1990	5261.250067334019	6871.241939819901	4002.065438723375
5	6	1	31	515	3	1990	4852.54055840169	6423.606020597648	3685.1048032631443
5	6	1	32	515	3	1990	4570.981110493398	6076.20113935006	3415.760106879994
5	6	1	235	515	3	1990	4466.500079081797	6488.745028357483	3125.025937540844
5	6	1	5	515	3	2019	3469.9062167460825	5703.657226274324	1912.7966028877518
5	6	1	6	515	3	2019	4991.347875930563	8207.27344320036	2952.139578679266
5	6	1	7	515	3	2019	3268.75488000243	5188.060927515159	2002.8852438704134
5	6	1	8	515	3	2019	2055.5580564237694	3147.9571298902565	1247.7586058342617
5	6	1	9	515	3	2019	1332.3037442597663	2048.7032487532315	799.1735026957309
5	6	1	10	515	3	2019	1143.8356001176705	1840.837103498137	694.9861619043293
5	6	1	11	515	3	2019	1164.2053424321616	1773.7334737187455	737.4465817072419
5	6	1	12	515	3	2019	1221.5807442475284	1768.3201098981253	824.0839329147723
5	6	1	13	515	3	2019	1279.2035267491015	1851.0127622891912	849.3954101846323
5	6	1	14	515	3	2019	1307.3045150790108	1845.8295889866815	905.0601520197633
5	6	1	15	515	3	2019	1329.5496416159897	1957.9955967771484	894.211413721739
5	6	1	16	515	3	2019	1419.1617903308115	1959.0677487938374	984.4646575999235
5	6	1	17	515	3	2019	1628.7021913523454	2277.364030859238	1084.7158382315451
5	6	1	18	515	3	2019	2154.489746128678	2809.903572009526	1585.2331185873168
5	6	1	19	515	3	2019	2850.3987097643785	3974.8820162435936	2047.1535053291825
5	6	1	20	515	3	2019	3254.4254694834926	4425.191058125345	2383.1900853166953
5	6	1	30	515	3	2019	3524.129713761679	4750.172750131055	2607.9850250202376
5	6	1	31	515	3	2019	4307.3746293003	5717.130280993119	3253.864494202443
5	6	1	32	515	3	2019	5454.094332164535	7348.238847674254	4085.7119420536824
5	6	1	235	515	3	2019	6459.316500736398	9356.797519449132	4321.87338422239
