# Supplementary material for: Prevalence and Disability-Adjusted Life Year Rates of Asthma in China: Findings from the GBD Study 2019 of the G20
Source: Int J Environ Res Public Health. 2022 Nov 8;19(22):14663. doi: 10.3390/ijerph192214663 (PMC9690014; doi:10.3390/ijerph192214663)
Supplement: Supplementary file 1 [file ijerph-19-14663-s001.zip › IHME-GBD_2019_DATA-Table S5. china, age-standarized, female.csv]

measure	location	sex	age	cause	metric	year	val	upper	lower
5	6	2	5	515	3	1990	2716.5954365091097	4475.192959702152	1498.510154549582
5	6	2	6	515	3	1990	3733.6734661296805	6153.299984035152	2218.45580844637
5	6	2	7	515	3	1990	2538.741254028488	3978.346893938614	1533.1520981053254
5	6	2	8	515	3	1990	1801.9364163709822	2759.0694969493816	1089.9265729496828
5	6	2	9	515	3	1990	1273.241265151828	1956.696833405465	749.2748177981616
5	6	2	10	515	3	1990	1183.424545024622	1836.109324103272	735.1552173109687
5	6	2	11	515	3	1990	1317.688322865502	1978.1054618609312	851.8058753537505
5	6	2	12	515	3	1990	1499.5827296785487	2125.1138251338416	1029.113935242724
5	6	2	13	515	3	1990	1666.9410854726684	2337.6416801241794	1150.9788659483677
5	6	2	14	515	3	1990	1730.61180068785	2378.530075817532	1227.6726225990012
5	6	2	15	515	3	1990	1739.9164042855114	2516.3871474509183	1192.7200990320048
5	6	2	16	515	3	1990	1890.100256412226	2570.0426951826503	1351.491093732387
5	6	2	17	515	3	1990	2264.9426787216207	3165.280974135039	1549.62393693167
5	6	2	18	515	3	1990	3056.0263503041947	3954.183603370342	2260.838762965903
5	6	2	19	515	3	1990	3968.0650794306675	5482.404904528761	2836.773240937071
5	6	2	20	515	3	1990	4254.243484783875	5798.527877410329	3106.130108299696
5	6	2	30	515	3	1990	4013.602232751079	5362.6191380704995	3015.5161119949435
5	6	2	31	515	3	1990	3912.115908870953	5203.322171167283	2938.1727412891764
5	6	2	32	515	3	1990	3910.2861448989897	5211.523280766421	2922.7605974143703
5	6	2	235	515	3	1990	3985.358783826514	5834.24014083171	2688.8399950919284
5	6	2	5	515	3	2019	2637.4303560524468	4371.05116822803	1405.0488101537385
5	6	2	6	515	3	2019	3580.105008600129	5885.421201021034	2103.068213220125
5	6	2	7	515	3	2019	2460.137292022759	3879.102703742957	1459.84275530977
5	6	2	8	515	3	2019	1753.5345821962694	2696.2328710436286	1052.1209489478629
5	6	2	9	515	3	2019	1196.3194675805514	1859.5930028978805	710.2973030585437
5	6	2	10	515	3	2019	1075.136376978532	1715.1884292519956	650.2092627398274
5	6	2	11	515	3	2019	1154.056083687128	1789.6565077997102	724.5156466033853
5	6	2	12	515	3	2019	1246.895534031232	1826.153999043547	830.9158134309986
5	6	2	13	515	3	2019	1310.0345911285658	1899.038791133498	869.2734219818789
5	6	2	14	515	3	2019	1302.1575999168135	1861.507416014226	879.2011866767364
5	6	2	15	515	3	2019	1263.6371800350314	1875.5614826953238	842.9167516701917
5	6	2	16	515	3	2019	1274.265404163724	1799.8272349906156	876.5188733765781
5	6	2	17	515	3	2019	1354.0643735686076	1885.631937621729	895.7086607570778
5	6	2	18	515	3	2019	1562.9640939559624	2033.5611994873816	1139.7390063919238
5	6	2	19	515	3	2019	1854.5619622048373	2646.2452571458025	1308.2150008354058
5	6	2	20	515	3	2019	2096.3649907363965	2818.5535584578442	1544.849321639008
5	6	2	30	515	3	2019	2264.2823861151787	3019.465747412548	1682.8180407037082
5	6	2	31	515	3	2019	2432.887137932438	3234.3592518865594	1823.2167090067908
5	6	2	32	515	3	2019	2611.961838011327	3471.258620267803	1935.6299585069787
5	6	2	235	515	3	2019	2798.6669773923104	4064.7159766612135	1935.971486228413
2	6	2	5	515	3	1990	191.0631314875157	293.70305032587004	109.78930075107675
2	6	2	6	515	3	1990	168.6904799432641	296.4465473945516	93.39621237585348
2	6	2	7	515	3	1990	117.10685646636786	192.60931992133823	68.41704140533352
2	6	2	8	515	3	1990	90.4727648137117	145.35584437810533	53.59091011264013
2	6	2	9	515	3	1990	68.79023460604571	106.3828502962114	41.23592861888846
2	6	2	10	515	3	1990	72.74167443256896	111.07738053720429	47.50904338461137
2	6	2	11	515	3	1990	84.78673267910096	127.73852315561365	57.02924460853642
2	6	2	12	515	3	1990	106.32124888546417	163.6410770771114	73.19374179917556
2	6	2	13	515	3	1990	138.00614823337852	221.55789993658894	96.19784012382804
2	6	2	14	515	3	1990	154.0506297137854	249.13038092970442	107.84775220511045
2	6	2	15	515	3	1990	172.0598752469295	308.2698918484659	117.47894487627892
2	6	2	16	515	3	1990	213.761596276114	367.8164771154703	148.55797214114313
2	6	2	17	515	3	1990	292.09431183337017	528.6374028998441	204.33745360161063
2	6	2	18	515	3	1990	403.2720999878987	700.9394712126592	285.27457154426475
2	6	2	19	515	3	1990	683.1980643992379	1141.7073899855882	476.9352610066487
2	6	2	20	515	3	1990	969.6415469374538	1582.7928219832893	651.8057301908549
2	6	2	30	515	3	1990	1282.6946527794062	2001.151917882519	837.5421120108849
2	6	2	31	515	3	1990	1486.4136706619004	2333.288281432691	921.9253901028449
2	6	2	32	515	3	1990	1498.467531470061	2424.602772624369	916.8521151810957
2	6	2	235	515	3	1990	1339.39410168652	2089.048457832228	869.6401288396173
2	6	2	5	515	3	2019	109.74250368612807	200.48267426677134	55.11079731260346
2	6	2	6	515	3	2019	146.84615532113136	271.67019035318424	73.29417165380595
2	6	2	7	515	3	2019	100.68948100857465	176.65752168150797	52.30545186160321
2	6	2	8	515	3	2019	72.89819434620946	125.99189313406731	38.803766672312435
2	6	2	9	515	3	2019	50.87228551349236	87.53012094627216	26.424412823217533
2	6	2	10	515	3	2019	46.76363873432922	79.81215906701135	25.800108105408764
2	6	2	11	515	3	2019	51.28581717341962	82.31570029810582	29.87243332123505
2	6	2	12	515	3	2019	57.27987995620464	88.59721769599086	36.290320651680474
2	6	2	13	515	3	2019	63.39809154461073	96.49474383985455	40.14973375334387
2	6	2	14	515	3	2019	63.93504615292545	96.67943633779798	40.81785429247308
2	6	2	15	515	3	2019	64.70322511956161	97.1445725545467	41.09730092110846
2	6	2	16	515	3	2019	70.43478410150463	101.50415732848198	47.20176010734716
2	6	2	17	515	3	2019	81.37600973409562	112.91519906709318	56.02160581293161
2	6	2	18	515	3	2019	103.91167846014989	138.28536959181477	74.2743341986536
2	6	2	19	515	3	2019	152.58412550435085	203.52568916799635	111.35216302403336
2	6	2	20	515	3	2019	219.9641584487628	286.39828105074827	161.68794862449937
2	6	2	30	515	3	2019	326.4582403184097	412.88580052459776	243.3967907319253
2	6	2	31	515	3	2019	389.0889035605037	500.4166449495941	280.34579326041876
2	6	2	32	515	3	2019	437.4448264391171	570.6519400821452	309.0816448788273
2	6	2	235	515	3	2019	523.1884641099213	667.5279138543426	370.64712432713065
